# Supplementary material for: The millennial dynamics of malaria in the mediterranean basin: documenting Plasmodium spp. on the medieval island of Corsica
Source: Front Med (Lausanne). 2023 Dec 8;10:1265964. doi: 10.3389/fmed.2023.1265964 (PMC10739463; doi:10.3389/fmed.2023.1265964)
Supplement: Supplementary file 2 [file Table_1.xlsx]

## Sheet: Feuil1
supplementary table S1
	Individual	number of teeth per individual	tooth condition	PAIHC			Malaria test result	Estimated age	Sex	observred bone lesions	C14 dating
				Paleoserum	Plasmodium sp. Antibodies	Negatif serum
Mariana 1	T4	1	good	-	-	-	-	20-49 years	M	Periosteal reactions on the left tibia and both fibulae	1025-1209 AD
	T9	2	good	+	+	-	+	20-49 years	M
	T7	2	good	-	-	-	-	15-19 years	UD	Slight bilateral cribra orbitalia
	T6	1	good	-	-	-	-	UD	M
Mariana 2	T16	2	good	-	-	-	-	> 30 years	M
	T18	2	good	+	+	-	+	20-49 years	F	Periosteal reaction on the left fibula	1034 -1215 AD
	T22	2	good	-	-	-	-	> 30 years	F		978-1023 AD
	T8	2	good	-	-	-	-	30-59 years	M
Mariana 4	T34	2	good	+	+	-	+	UD	UD
	T31	2	good	+	+	-	+	5-9 years / 10-14 years	UD	Bilateral cribra orbitalia, cranial hyperostosis, shin splints on both ilia, left ulna, and four left ribs
	T36	2	good	-	-	-	-	15-19 years	UD	Slight bilateral cribra orbitalia
	T35	1	good	+	+	-	+	30-59 years	M
	T29	1	good	-	-	-	-	5-9 years / 10-14 years	UD	Bilateral cribra orbitalia (moderate to severe); periostitis on right tibia.
Mariana 5	T48	4	good	-	-	-	-	UD	UD	Periosteal appositions on right tibia and fibula
	T47	1	good	+	-	-	-	UD	UD
	T41	2	good	+	+	-	+	20-29 years	M	Periostitis on the right femur and tibia
	T40	1	good	+	+	-	+	30-59 years	M
	T43	2	good	+	+	-	-	50 years	F
	T44	2	good	+	+	-	+	20-29 years	UD	Periostitis in the ribs; traces of osteolysis on several bone segments
	T42	2	good	+	-	-	-	30-49 years	M	Important periosteal appositions on the tibia and fibula
Mariana 6	T70	1	good	+	-	-	-	10-14 years	UD
	T72	2	good	+	+	-	+	> 60 years	M	Periostitis on the fibulae
	T76	2	good	-	-	-	-	20-49 years	M	Periostitis on tibia and fibula
Total	23	45
Total positive							9
