# Supplementary material for: The millennial dynamics of malaria in the mediterranean basin: documenting Plasmodium spp. on the medieval island of Corsica
Source: Front Med (Lausanne). 2023 Dec 8;10:1265964. doi: 10.3389/fmed.2023.1265964 (PMC10739463; doi:10.3389/fmed.2023.1265964)
Supplement: Supplementary file 3 [file Table_2.xlsx]

## Sheet: Feuil1
	Supplementary Table S2 : metagenomic analysis of runs generated by Novaseq sequencing
	Reads Taxonomic assignation by Kraken2		mapping approach
sample	Plasmodium sp. Kraken2 classification	Kraken2 classification of assembled runs after decontamination	total mapping reads (P. falciparum, P.vivax, P. malariae)	Reads after decontamination	% reads remaining after decontamination	plasmodium reads NCBI Blastn	P. falciparum	P. vivax	P. malaiare	P. yoelli
T7	12	2	5 450	49	0.00899083	1				1 (1)
T9	33	3	23 381	161	0.00688593	0
T16	44	2	208 185	604	0.00290127	0
T18	47	0	38 684	301	0.00778099	0
T31	17	2	26 164	215	0.0082174	0
T34	34	2	46 735	385	0.00823794	0
T35	38	0	38 686	354	0.0091506	0
T36	18	2	42 779	322	0.00752706	0
T40	41	8	10 437	93	0.00891061	0
T41	64	1	12 842	165	0.0128485	1	1
T43	37	3	9 023	81	0.00897706	0
T44	36	1	15 303	138	0.00901784	1		1
T72	56	4	9 163	80	0.00873077	0
T76	176	4	39 565	353	0.00892203	0	1
indetermined	117		80 862	661	0.00817442	2		1 (1)	1(0)
Boulogne sur Mer sample	0	0	0	0	0	0
			after decontamination of mapped reads
